# Supplementary material for: Citrus fruits are rich in flavonoids for immunoregulation and potential targeting ACE2
Source: Nat Prod Bioprospect. 2022 Feb 14;12(1):4. doi: 10.1007/s13659-022-00325-4 (PMC8844329; doi:10.1007/s13659-022-00325-4)
Supplement: Supplementary file 1 — Additional file 1: Table S1. The information of citrus variety used in this study. Table S2. The list of metabolites detected in this study. Table S3. Accumulation of metabolites in various species. [file 13659_2022_325_MOESM1_ESM.xlsx]

## Sheet: Supplementary Table S1
Supplementary Table 1. The information of citrus variety used in this study
ID	Name	Tissue	class
c01	Bendiguangju	Flesh	Mandarin
c02	Chazhigan	Flesh	Mandarin
c03	Citrus Suavissima	Flesh	Mandarin
c04	Clementine	Flesh	Mandarin
c05	Ponkan	Flesh	Mandarin
c06	Ruju	Flesh	Mandarin
c07	Satsuma mandarin	Flesh	Mandarin
c08	Fenghuang Pummelo	Flesh	Pummelo
c09	HB Pummelo	Flesh	Pummelo
c10	Huanonghong Pummelo	Flesh	Pummelo
c11	Kao Pan pummelo	Flesh	Pummelo
c12	Majiayou	Flesh	Pummelo
c13	Wanbai pummelo	Flesh	Pummelo
c14	Newhall navel orange	Flesh	Sweet orange
c15	Tarocco	Flesh	Sweet orange
c16	Zaojin	Flesh	Sweet orange

## Sheet: Supplementary Table S2
Supplementary Table 2. The list of metabolites detected in this study
ID	Name	Q1	Q3	RT	Ions	class	Standard
cm049	6-Prenylnaringenin	341.2	137.1	3.931	H+	Flavonoids
cm057	Acacetin	285.07	242.06	5.32	H+	Flavonoids
cm068	Apigenin 5-O-glucoside	433.1	271.1	4.184	H+	Flavonoids
cm069	Apigenin 6-C-glucoside	433.38	283.1	4.11	H+	Flavonoids
cm070	Apigenin 6-C-hexosyl-O-pentoside	565.16	313.07	3.94	H+	Flavonoids
cm071	Apigenin 7-O-glucoside	433.1	271.1	4.47	H+	Flavonoids
cm072	Apigenin 7-O-neohesperidoside	579.17	129.1	4.45	H+	Flavonoids
cm073	Apigenin 7-O-rutinoside	579.17	433.1	4.4	H+	Flavonoids
cm074	Apigenin 8-C-glucoside	433.11	397.09	4.04	H+	Flavonoids
cm075	Apigenin C-hexosyl-O-hexoside	595.17	379.1	3.37	H+	Flavonoids
cm076	Apigenin di-C-hexoside	595.17	427.1	3.38	H+	Flavonoids
cm077	Apigenin di-O-hexosyl-O-rhamnoside	741.22	433.1	3.62	H+	Flavonoids
cm078	Apigenin O-malonylhexoside	519	271	4.75	H+	Flavonoids
cm079	Apigenin O-rhamnoside-O-rutinoside	725.23	579.2	4.48	H+	Flavonoids
cm080	Apigenin	271.06	153	6.02	H+	Flavonoids
cm090	Biflorin	355.2	163	10.937	H+	Flavonoids
cm091	Biochanin A-beta-D-glucoside	447.13	411.11	4.59	H+	Flavonoids
cm099	Catechin	291.1	139	1.058	H+	Flavonoids
cm116	Chrysoeriol 5-O-hexoside	463.1	301.1	4.308	H+	Flavonoids
cm117	Chrysoeriol 7-O-hexoside	463.2	301.1	4.561	H+	Flavonoids
cm118	Chrysoeriol 7-O-rutinoside	609.2	301.1	4.358	H+	Flavonoids
cm119	Chrysoeriol C-hexoside	463.1	313.1	4.109	H+	Flavonoids
cm120	Chrysoeriol O-hexosyl-O-rutinoside	771.4	625.2	3.492	H+	Flavonoids
cm121	Chrysoeriol O-malonylhexoside	549.1	301.1	5	H+	Flavonoids
cm122	Chrysoeriol	301.1	286	6.14	H+	Flavonoids
cm128	Coumestrol	269.04	241.05	8.73	H+	Flavonoids
cm129	C-pentosyl-apigenin O-hexoside	565.1	367.1	4.258	H+	Flavonoids
cm130	C-pentosyl-apigenin O-rutinoside	727.2	419.1	4.361	H+	Flavonoids
cm131	C-pentosyl-chrysoeriol O-feruloylhexoside	771.2	177.2	4.272	H+	Flavonoids
cm132	C-pentosyl-chrysoeriol O-hexoside	595.2	397.1	4.345	H+	Flavonoids
cm133	C-pentosyl-luteolin O-hexoside	581.1	431.1	2.995	H+	Flavonoids
cm135	Cyanidin 3.5-di-O-hexoside	611.2	287	3.32	H+	Flavonoids
cm136	Cyanidin 3-O-arabinopyranoside	419.1	287	2.938	H+	Flavonoids
cm137	Cyanidin 3-O-glucoside	449.1	287	2.5	H+	Flavonoids
cm138	Cyanidin 3-O-sophoroside	611.16	593.15	2.46	H+	Flavonoids
cm139	Cyanidin O-rutinoside	595.2	287.1	3.38	H+	Flavonoids
cm140	Cyanidin-3-O-(6''-O-malonyl-2''-O-glucuronyl)glucoside	711.14	675.12	3.73	H+	Flavonoids
cm145	Delphinidin	303.05	201.05	4.6	H+	Flavonoids
cm146	Delphinidin 3-(6-p-coumaroyl)glucoside	611.14	447.09	4.56	H+	Flavonoids
cm147	Delphinidin 3-O-beta-D-sambubioside	597.14	429.08	3.35	H+	Flavonoids
cm148	Delphinidin 3-O-glucoside	465.2	303.1	3.03	H+	Flavonoids
cm149	Delphinidin O-rutinoside	611.2	303.1	3.945	H+	Flavonoids
cm155	Didymin	595.2	287.09	4.15	H+	Flavonoids	yes
cm157	Dihydrobiochanin A	287.09	269.08	5.35	H+	Flavonoids
cm158	dihydrokaempferol	289.07	153.02	4.01	H+	Flavonoids
cm160	Dihydroxy-pentamethoxyflavone	405.12	375.07	7.36	H+	Flavonoids
cm162	Diosmetin 6-C-glucoside	463.12	313.07	4.23	H+	Flavonoids
cm163	Diosmetin di-C-hexoside	625.27	487.12	3.51	H+	Flavonoids
cm164	Diosmetinidin O-hexoside	447.2	285	3.79	H+	Flavonoids
cm165	Diosmetinidin O-rutinoside	593.2	285.1	3.73	H+	Flavonoids
cm167	Eriodictyol 7-O-rutinoside	597.18	289.07	3.91	H+	Flavonoids
cm168	Eriodictyol C-hexoside	451.1	331.1	3.604	H+	Flavonoids
cm204	Herniarin	177.05	133.02	5.51	H+	Flavonoids	yes
cm205	Hesperetin	303.08	179.03	4.6	H+	Flavonoids
cm206	Hesperetin 7-O-glucoside	465.14	153	4.58	H+	Flavonoids
cm207	Hesperidin	611.44	303.08	4.5	H+	Flavonoids	yes
cm209	Hexamethoxyflavone	403.14	388.1	7.33	H+	Flavonoids
cm217	Isorhamnetin 3-sambubioside	611.16	593.15	3.11	H+	Flavonoids
cm218	Isorhamnetin-O-rutinoside	625.21	317.06	4.36	H+	Flavonoids
cm219	Isovitexin	433.11	283.06	4.1	H+	Flavonoids
cm221	Kaempferol 3-O-glucoside	449.1	287	4.56	H+	Flavonoids
cm222	Kaempferol	287.14	153.02	5.35	H+	Flavonoids	yes
cm223	Kaempferol-3-O-galactoside	449.1	85.03	4.56	H+	Flavonoids
cm224	Kaempferol-3-O-rutinoside	595.16	449	4.12	H+	Flavonoids
cm248	Luteolin 6-C-glucoside	449.11	299.05	3.74	H+	Flavonoids
cm249	Luteolin 6-C-glucoside	449.1	299.2	3.77	H+	Flavonoids
cm250	Luteolin 7-O-glucoside	449.2	287.2	4.076	H+	Flavonoids
cm251	Luteolin 7-O-glucuronide	463.08	243.03	4.2	H+	Flavonoids
cm252	Luteolin C-hexoside derivative	449.1	299.2	3.606	H+	Flavonoids
cm253	Luteolin C-sinapoylhexoside	655.2	207.2	4.764	H+	Flavonoids
cm254	Luteolin O-malonylhexoside	535	287	4.68	H+	Flavonoids
cm255	Luteolin	287.09	153	5.35	H+	Flavonoids
cm256	Luteolin-acetyl hexoside	489.1	295	4.81	H-	Flavonoids
cm276	Myricetin	319.05	137.1	3.48	H+	Flavonoids
cm289	Naringenin 5-O-glucoside	435.13	273.07	3.55	H+	Flavonoids
cm290	Naringenin 7-O-glucoside	435.1	273.1	4.412	H+	Flavonoids
cm291	Naringenin 7-O-glucoside	435.22	273.07	4.27	H+	Flavonoids
cm292	Naringenin C-hexoside	435.1	285.1	3.995	H+	Flavonoids
cm293	Naringenin O-malonylhexoside	521	273	4.682	H+	Flavonoids
cm294	Naringenin	273.1	119	4.28	H+	Flavonoids	yes
cm295	Naringin	581.19	273.07	4.39	H+	Flavonoids	yes
cm296	Narirutin	581.19	273.07	4.29	H+	Flavonoids	yes
cm301	Neohesperidin	611.19	303.08	4.6	H+	Flavonoids	yes
cm314	Nobiletin	403.13	373.09	7.39	H+	Flavonoids	yes
cm327	O-methylapigenin C-pentoside	417.2	297.1	4.351	H+	Flavonoids
cm335	Pelargonidin 3-(6-p-coumaroyl)glucoside	579.15	561.14	4.53	H+	Flavonoids
cm336	Pelargonidin 3,7-di-O-beta-D-glucoside	595.16	559.14	3.52	H+	Flavonoids
cm337	Pelargonidin 3-O-beta-D-glucoside 5-O-(6-coumaroyl-beta-D-glucoside)	741.2	433.11	3.61	H+	Flavonoids
cm338	Pelargonidin 3-O-rutinoside 5-O-beta-D-glucoside	741.22	433.11	3.61	H+	Flavonoids
cm339	Pelargonidin O-hexoside	433.1	271.1	4.001	H+	Flavonoids
cm342	Peonidin 3-O-glucoside	463.1	301	2.895	H+	Flavonoids
cm343	Peonidin O-rutinoside	609.2	301	3.67	H+	Flavonoids
cm344	Petunidin 3-O-rutinoside	625.3	317	4.316	H+	Flavonoids
cm346	Phellodensin F	503.1	175.2	3.932	H+	Flavonoids
cm349	Picramnioside F	671.2	509	3.953	H+	Flavonoids
cm350	Pinobanksin	273.07	255.06	4.39	H+	Flavonoids
cm351	Pinobanksin 3-O-acetate	315.08	91.05	8.25	H+	Flavonoids
cm355	Poly-methoxylated flavonoids	455.17	425.08	7.6	H+	Flavonoids
cm357	Poncirin	595	287	5.37	H+	Flavonoids	yes
cm372	Quercetin 3-O-glucosyl-2’-O-rhamnoside	611.16	287.1	3.87	H+	Flavonoids
cm373	Quercetin 3-O-rutinoside	611.16	303.05	2.5	H+	Flavonoids
cm374	Quercetin 3-sulfate	515.05	133.05	5.08	H+	Flavonoids
cm375	Quercetin 5-O-hexoside	465.1	303	4.492	H+	Flavonoids
cm376	Quercetin O-malonylhexoside	551	303	4.821	H+	Flavonoids
cm377	Quercetin O-rhamnosyl-rutinoside	757.22	303.05	4.56	H+	Flavonoids
cm378	Quercetin 3-glucosyl-7-rutinoside	773.21	465.1	2.97	H+	Flavonoids
cm379	Quercetin	303.24	153.3	4.58	H+	Flavonoids
cm380	Quercitrin	449.11	303.05	4.55	H+	Flavonoids
cm382	Resokaempferol 7-O-hexoside	433.1	271.1	4.48	H+	Flavonoids
cm386	Rutin	611.16	303.05	4.07	H+	Flavonoids	yes
cm392	Selgin 5-O-hexoside	479.11	460.9	3.95	H+	Flavonoids
cm393	Selgin C-hexoside	479.1	329.1	3.256	H+	Flavonoids
cm394	Selgin C-hexoside derivative	479	329.1	3.96	H+	Flavonoids
cm395	Selgin O-malonylhexoside	565	317	5.08	H+	Flavonoids
cm409	Syringetin	347.07	319.08	4.67	H+	Flavonoids
cm411	Tangeretin	373.15	343.3	7.812	H+	Flavonoids
cm412	Taxifolin	305.15	153.02	2.96	H+	Flavonoids
cm422	Toringin	417.1	255.1	5.159	H+	Flavonoids
cm425	Tricetin	303.1	153.1	4.494	H+	Flavonoids
cm426	Tricetin 5,3’,4’-trimethyl 7-O-hexoside	507.15	315.1	4.01	H+	Flavonoids
cm427	Tricetin O-hexoside	465	303	4.503	H+	Flavonoids
cm428	Trichodiene	205.19	95.08	9.02	H+	Flavonoids
cm429	Tricin 4'-O-(syringyl alcohol)ether	497.1	331	4.539	H+	Flavonoids
cm431	Tricin 5-O-hexoside	493.1	331.1	4.278	H+	Flavonoids
cm432	Tricin 6-C-hexoside	493.14	343.08	4.24	H+	Flavonoids
cm433	Tricin 7-O-hexoside	493.1	331.1	4.555	H+	Flavonoids
cm434	Tricin 8-C-hexoside	493.13	343.1	3.78	H+	Flavonoids
cm435	Tricin O-glucuronide-O-hexoside	669.2	331	3.99	H+	Flavonoids
cm436	Tricin O-hexosyl-O-hexoside	655.2	331.05	3.9	H+	Flavonoids
cm437	Tricin O-malonylhexoside	579.15	331.1	5.03	H+	Flavonoids
cm438	Tricin O-rutinoside	639.1	330.6	4.364	H+	Flavonoids
cm439	Tricin O-sinapoylhexoside	699.2	331.1	5.26	H+	Flavonoids
cm440	Tricin O-sinapoylpentoside	669.2	331	5.513	H+	Flavonoids
cm445	Tulipanin	611.16	593.15	3.08	H+	Flavonoids
cm451	Vicenin	595.16	457.11	3.37	H+	Flavonoids	yes
cm453	Vitexin-O-pentoside	563.14	431	4.07	H-	Flavonoids

## Sheet: Supplementary Table S3
Supplementary Table 3. Accumulation of metabolites in various species
ID	c01	c02	c03	c04	c05	c06	c07	c08	c09	c10	c11	c12	c13	c14	c15	c16
cm049	203664	505153	305609	124264	146500	236809	134305	94469	265336	490335	27234	1155575	206881	100	246308	128162
cm057	100	1594	3458	100	1317	1209	100	715	100	612	605	100	1038	100	1449	100
cm068	126133	473261	259879	265961	27620	22758	55827	2137247	424299	2266535	2120488	63391	87618	2631524	32576	46556
cm069	531730	460335	503190	241752	1097939	332890	265854	975821	99063	816134	1487366	15020	2700294	2948726	1918482	2114427
cm070	744011	223462	47958	76513	916835	481453	125681	2075067	367335	4876984	1204781	586	11428735	266653	6162816	10258176
cm071	199175	683496	318899	417853	44612	13274	76474	2479033	501469	2954379	2653400	82711	126331	3575909	35684	38009
cm072	180276	749125	47492	558770	41817	26812	122784	1602539	150641	1440868	1753826	29675	131861	3473575	47863	57042
cm073	21461	1755	11902	100	10391	100	896	6581	100	35901	9691	100	22424	4924634	13491	16701
cm074	1673662	1361895	1838955	623806	4542402	980371	626049	3743918	162542	1394506	6372871	60235	5393764	7868312	4548264	3380777
cm075	140246	274929	85753	7021	25323	15697	73158	610022	272218	1542734	1681359	45062	13188	2162178	32509	23431
cm076	70520	46082	100	12397	13861	198131	27003	5052940	458357	2122748	2576298	68686	10977	2829125	100	13702
cm077	56417	215864	428752	154472	20207	8372	34835	4013937	591574	4162764	5364881	105285	57249	7426172	36818	34814
cm078	387541	228697	445266	48909	499126	219560	167625	195921	8997	65499	198018	13524	482030	332353	185962	329738
cm079	582673	303388	537552	86512	583613	253749	209925	246779	9318	62840	245291	1135	568125	529515	276225	448179
cm080	7336	8367	100	33656	100	100	3178	24311	58615	26899	15366	100	14590	100	9940	100
cm090	35830	81674	72611	45609	34101	120265	34445	38492	32868	161422	33704	51884	39100	49303	45921	42176
cm091	695909	542074	1402710	337782	359564	300935	424825	100	14319	6469	6382	100	546128	100	513869	377744
cm099	42101	100	100	100	38369	100	7442	100	100	100	16461	2638	33848	8329	11963	29503
cm116	34292	427844	330150	335151	129207	50087	63508	16165	10979	5483	20413	5745	223440	43090	205363	270732
cm117	2243	25320	81876	5431	553	1062	1128	1656	253	531	1045	100	6002	1060	5742	4351
cm118	554706	4050625	2194324	1296973	338076	207614	166090	321071	67245	494032	471740	26851	597493	812549	534126	580054
cm119	97959	1369694	1072368	1118734	323112	151655	123540	76160	5591	9355	98863	100	672450	151882	724841	932656
cm120	130456	292193	8008	112693	181300	21998	23672	15039	11657	10490	3689	4705	135577	10101	27842	124180
cm121	1359	31932	7340	4859	7435	3026	9763	1503	5883	1295	434	100	1717	4217	100	100
cm122	2872	13973	129662	14280	331458	5506	6325	5858	7550	28086	4835	1103	19738	15127	47135	2956
cm128	3815	1582	2331	3204	3661	8651	3384	11205	4337	51825	2846	2506	3668	18452	4237	3496
cm129	5758	100	100	3330	7247	4194	291	32616	2513	65513	10270	100	175870	3619	103815	116947
cm130	1527121	253865	719136	283067	461819	93445	1349034	925436	1342659	1693941	1831411	2142007	1043792	1336373	770162	721294
cm131	30713	8372	6472	100	70281	7204	22078	192004	38617	14677	236398	27303	26824	582018	12446	14974
cm132	102960	77666	120872	28995	137266	77522	44441	76993	2236	4767	76629	2556	160060	125236	83621	116402
cm133	46923	35186	40165	7694	27888	10370	80665	315722	27574	441802	144197	25244	758578	38452	224434	1285661
cm135	7115444	467898	1101500	112730	3851709	680379	15639457	858170	902267	1423381	1602897	7737356	1189387	2435795	939257	1042488
cm136	100	31309	100	9618	100	22863	100	12014	100	11992	15465	100	8776	100	29590770	4979
cm137	14536887	542228	450396	314049	2904996	711805	29489026	404661	703371	1289635	490724	3349003	2710621	1177135	4664610	1466549
cm138	142185	18950	102033	33124	126082	19542	16091	23493	3545	4800	33905	3671	143945	19477	96911	293197
cm139	19657	6349	2208	1247	6087	5114	155904	208051	369014	277862	40025	1145498	2357	171808	74732	5363
cm140	14786	588796	284663	199174	206552	121529	30517	100	100	100	100	9284	55548	23394	82202	101680
cm145	4509228	4062273	9544707	3126930	2551983	2463465	4264636	5978	23451	100	100	44884	4554701	17488	4020999	2978025
cm146	14042190	12479076	20422224	9931765	8088521	7035403	12092673	100	50943	10882	68769	93454	13373966	46358	12580701	9386765
cm147	2339669	1509876	2352401	315011	2618570	1296842	942088	1381624	93463	446827	1493792	62734	2704211	2313613	1443275	2192907
cm148	41164821	515461	48568	771176	556063	1435480	57098361	2230411	695632	3293798	153828	933482	9647841	4155691	6037508	8792569
cm149	41483487	1771299	110560	4498444	1005112	2610167	62722819	1007617	258564	443677	220654	249281	5772730	53889	5394412	6568576
cm155	5060941	32759706	20876313	18174734	2099931	1098369	44463409	12309255	1011219	6573336	12460817	147486	5954434	14526181	2916740	2587399
cm157	519985	448977	2182950	162627	320964	210420	800859	142953	21146	100	100	100	628710	100	668700	422284
cm158	11752236	1027879	4065144	2214336	2214136	674879	4098271	1588050	1585640	1885186	12435099	1616407	3191361	3812191	2241292	2390268
cm160	492551	105843	544255	102527	875422	55156	71491	1610	9466	808	1136	523	172130	75666	196152	159840
cm162	84589	1378239	964297	1077807	324357	162963	120387	43080	7059	7336	103252	574	633078	170962	719065	865394
cm163	65512	293949	202158	73077	103348	38327	27344	2570	614	3497	1567	1781	21112	21740	16302	100392
cm164	100	39063	45843	100	52425	34450	100	183724	22114	54832	100	102792	100	119644	61016	10191
cm165	34897	100	10826	15162	100	4701	21531	8001	81588	114626	3835	63695	5206	27772	21432	18702
cm167	3037419	194243	202730	418196	426205	128718	1704058	49530	41646	53709	435844	96517	673633	96142	356553	483070
cm168	104635	25202	41826	16733	37358	31146	78936	201269	154531	13810	18730	19432	50161	16229	70861	71662
cm204	100	537	100	1482	100	100	323	100	100	207	100	100	100	859	325	100
cm205	9232423	7374356	19238901	6110058	4691793	4380467	7830869	4953	37647	14157	58189	52472	8829832	48463	7462419	5283008
cm206	12662388	9830124	12032135	8110866	6751495	6308138	10821363	7411	44740	4820	35847	24142	11435233	15106	10395606	7366794
cm207	9029945	8533539	4413988	8579279	5854931	4921880	8488651	42953	23326	33558	50645	52579	8303627	118299	6874551	5885862
cm209	513412	89759	634880	108300	1054938	69365	65246	4038	10734	538	1214	2512	176822	57379	203762	182032
cm217	7202	3033	7427	8611	1320	5234	5798	4360	100	100	2864	100	11021	2715	1469	13575
cm218	26858421	5283269	72360	1594904	2750401	5596811	32439312	857197	1045603	30835	100	100	7253476	100	5907462	6801152
cm219	705180	616974	707696	262585	1535541	321183	307247	1296423	79851	983395	2294147	14257	2608021	3713264	2200652	2193762
cm221	291857	87428	68776	71693	49091	46252	533009	100	17279	7724	100	207285	81828	12217	100	63295
cm222	511655	376199	1896081	145508	260347	167605	723899	7831	3289	3109	5642	2270	599727	2232	626649	353598
cm223	10846481	8334380	8853750	6478791	5557099	4698722	8231317	16948	61799	59130	47996	270067	9675245	18922	7781751	6222883
cm224	23813	9890	18989	2550	11254	12845	625	7368	100	1273	5348	631	7080	8986	7348	11210
cm248	245123	124298	294942	101067	441910	54693	69356	225610	11612	41476	321023	7315	1112588	346676	1066306	1019469
cm249	339586	151483	375781	160740	735450	62053	102816	270200	33207	42638	444884	12770	1428796	547323	1299548	1386534
cm250	1915828	428346	764489	310544	59849	55825	2330341	381621	109182	384002	301422	252499	115776	436182	841236	228372
cm251	26025	301713	235195	293235	76644	57662	8553	8053	100	100	25787	8118	150318	36662	143321	197416
cm252	1837	2485	100	614	9615	2770	100	1720	100	100	6154	100	11541	3436	13963	14044
cm253	100	100	9625	100	5174	100	100	2655	100	100	39775	4115	100	8247	100	100
cm254	2174068	7261819	3520549	146612	3589674	3247232	8665368	266159	514625	323927	1863162	1748337	22570	347589	5821172	2892609
cm255	656770	477182	2156453	190132	356385	218021	912309	6311	1118	100	100	7692	737755	3356	761089	496297
cm256	2436	71634	2762	76009	134198	3809	4675	18141	8639	7353	20709	48705	281400	165548	203955	226420
cm276	1099101	412282	121035	242190	284936	1769391	3025566	6525	14745	16493	5973	5855	467697	22263	263833	509233
cm289	8511366	2426017	418166	2265374	3180359	1436922	6846120	2212630	1863109	2825902	3066659	2876510	5729879	2451565	4814633	4174888
cm290	11291	15279	2332	2323	6992	1736	1635	47939	13488	39444	43156	1376	1083	42526	5734	9324
cm291	9620082	2787439	2343964	2582235	3402451	1562433	7583165	2731087	2581463	3965171	4793887	4093141	6309395	3776430	5054575	4857608
cm292	3846442	684788	1683951	563339	910568	368267	2539616	1932669	2340340	17498	3664039	3440983	2336472	2431347	1916039	1556509
cm293	10673	12034	46545	2298	100	1017	13557	158610	162861	175140	213326	138946	7894	68737	9087	618
cm294	3951739	996646	1774231	944341	1401803	570622	2964603	2301627	3008698	4104264	4447997	4436687	2621080	3081231	2039430	2060417
cm295	100	2794428	1213801	2329773	100	1602348	100	12325136	2723344	11314524	15032956	2484007	51087	23880900	100	100
cm296	6464127	1717606	423623	1972226	2957164	1345253	5773137	100	13471	100	100	100	5014254	100	3978915	3722391
cm301	100	239366	105660	159528	91653	55765	100	6957	2803	12686	16364	4409	199225	15490	204030	127603
cm314	84857	8603	34386	13483	132434	5950	7327	100	938	100	100	100	18027	3959	24958	19739
cm327	1715911	425775	725827	310967	512212	167117	1108578	913639	984692	1330321	1477394	1412127	1035936	1162711	3525270	679520
cm335	39663	65593	100	100	85554	100	100	100	100	100	45802	100	100	71727	100	27485
cm336	42847	47055	62626	15452	66382	41245	21569	27694	1252	10266	39629	100	57565	52930	50896	60922
cm337	134751	317288	79701	6041	19199	24377	61247	696883	374354	1733652	1916383	60009	10719	2497769	29190	11825
cm338	116169	302525	80566	6720	17607	20083	53899	621715	326829	1514018	1714349	50465	55209	2287743	25323	24972
cm339	116026	467695	302758	276739	26734	15852	59009	2515283	418151	2683373	2591079	82020	115222	2855177	58483	23231
cm342	246334	100	100	100	100	100	222178	55349	15113	55586	100	100	90601	76162	34322274	72844
cm343	57490	499755	1374631	197680	43332	24595	14611	212888	33093	376186	318348	216	98939	646086	69427	60887
cm344	23257821	5041109	76826	1387268	2389771	4942586	27273735	38675	946616	8972	134475	100	6164165	341167	5166519	6091448
cm346	1730550	3966678	2680861	1085876	1282233	1904183	1001207	545869	2220378	3814661	336023	9079825	1742231	165957	2328018	898690
cm349	716230	171285	22864	211502	34672	108638	1744384	52161	99330	197319	30673	9823	304193	88929	188923	368903
cm350	444970	121095	205355	122397	177256	113972	466986	300344	349709	478568	477410	634318	355172	391210	332042	259069
cm351	3736	1051	32676	10656	715	718	734	24741	1917	3900	4360	948	655	6100	1014	799
cm355	795495	14129	56305	69212	35931	42947	6377	806	2445	1214	842	2432	124226	6627	114127	85013
cm357	2769870	2100312	3245182	804559	1642908	945816	3133710	100	100	100	100	100	3548208	100	3963384	2463767
cm372	6952284	486821	976897	139080	3715891	653166	15486021	897357	971089	1418329	1464130	7705631	1169964	2481205	856931	950434
cm373	12302192	105004	20711	374173	95377	439317	11243534	9578951	2822257	4914490	759333	6859946	2310048	5615417	1775394	2417357
cm374	19764	48088	298485	44696	852018	454441	9249	445216	523161	62932	480568	265581	65583	602642	151787	147779
cm375	3508818	186409	118649	386343	94700	28612	5686215	200388	30155	82906	40667	82878	520578	434026	1329190	516961
cm376	280222	787907	3282782	264552	86360	173700	5749260	129232	102580	58363	151715	47087	61109	116676	149389	31431
cm377	887650	847445	4234174	697707	519369	429298	756793	9638	9658	3554	14244	12922	945880	9375	806042	582379
cm378	8323452	122487	2674	206780	96874	302275	10059370	173378	2426	91121	17123	13452	2306697	113597	1440218	2099348
cm379	1605586	1315837	2964879	1004844	832597	729179	1187472	3445	19428	4962	9898	29179	1508167	25886	1314178	864159
cm380	13077	8950	12822	5874	9989	4412	898	100	100	100	100	100	2251	100	11977	7885
cm382	129920	447832	256202	251268	13565	29120	52765	1927812	347776	2095693	1847424	44524	76692	2442275	15777	38784
cm386	47063397	1972243	88336	5316792	1092347	2995838	72037284	1215645	312154	478376	290071	242449	6572311	535183	6201964	7797582
cm392	25764	92606	146189	15880	48018	46857	20890	53338	100	100	29925	12177	100	11715	13122	24576
cm393	14957	265284	42528	2534	93385	1297	7762	3987	14405	18153	5754	16647	9026	3604	6996	27593
cm394	123933	258111	312031	43001	185821	80134	80244	12865	14144	79242	9585	14838	93797	9992	119835	130342
cm395	100	688220	60336	58903	77570	249001	100	542370	61170	98740	85944	34289	18601	100	100	26723
cm409	75764	3592	4486	100	100	1672	17322	100	100	100	1546	100	10755	2793	11989	14747
cm411	16853	1787	16325	100	40619	1076	2146	100	100	100	100	100	100	972	1460	1319
cm412	7879323	266572	61943	319363	526179	878978	6349507	16111	48818	43575	120040	31151	707724	197728	1672648	551312
cm422	4856	4547	205837	20641	4062	18084	5574	39882	11700	38581	49359	3841	9928	39722	4997951	3914
cm425	16063142	15028050	34573453	11372728	9657588	9122510	15514505	16222	121197	79959	148718	208450	17028146	71884	15041879	11109245
cm426	9771	21132	24012	12367	3491	9552	9037	100	100	10887	3754	4908	11247	7376	100	4529
cm427	2999018	161022	143698	396365	68604	248998	5621088	196192	45071	52024	37496	42814	362263	337358	2229313	464242
cm428	20422	32239	39174	20861	34030	34177	10773	19757	9565	3695	27223	5307	16765	12065	54238	13775
cm429	25164	1927	4219	37979	148030	181998	73646	100	8107	17501	10463	100	64852	2678	74653	83693
cm431	137379	1610483	1227210	387819	259467	53657	163028	62543	75998	38772	66896	10198	54729	21575	1368810	59196
cm432	542	3154	546	100	4673	100	100	100	100	100	100	100	100	100	100	100
cm433	123533	1832558	1494589	400360	248547	39737	100	74053	99520	100	84234	35179	135552	15812	1474884	75111
cm434	3173	616	13450	100	48099	3800	1858	100	624	100	100	100	100	100	100	100
cm435	21722	33213	83230	57090	56951	42776	68739	100	4811	10238	100	866	84102	1203	43462	62898
cm436	71124	137521	345137	81172	136473	14928	115475	7509	28703	13055	4946	7713	60859	100	29668	54961
cm437	457	62210	13581	100	4767	2191	5117	5118	1540	100	2426	100	4234	911	29159	11358
cm438	30973	145304	14081	89572	3188	4684	22634	1339	1850	1899	2218	1052	128100	1098	34846	44103
cm439	100	2423	4351	14535	100	1377	100	100	4073	5774	100	100	100	2564	14543	2577
cm440	100	2071	7603	8239	2818	100	3259	12877	8209	100	100	968	2672	100	9747	100
cm445	2256	100	4647	16533	4393	2625	6064	1877	5327	100	3096	100	4338	2777	1705	14767
cm451	2058636	1206555	2086047	264700	2140335	1029100	797058	1131361	78006	340387	1275821	55734	2255056	2154936	1247488	1764299
cm453	12939	3868	2199	1658	2889	28492	7423	24009	2393	66179	22069	494	140109	5669	35939	153891

## Sheet: Supplementary Table S4
Control	1.0051	0.1021	1.0454	0.2755	1.0274	0.2481	1.0659	0.3689		cleaved-caspase3			bcl2
LPS	516.433	12.9482	671.598	75.9219	4911.97	1047.98	7116.18	521.501	SO	1	0.1762	SO	1	0.0222
LPS+10 μg/mL Nar	372.987	22.0879	425.558	25.8784	2912.43	82.9846	2837.28	112.566	I/R	1.5018	0.1543	I/R	0.5898	0.0413
LPS+20 μg/mL Nar	256.759	4.9147	328.16	14.1934	2598.84	2.7052	3019.32	147.214	Nar-I/R	1.2196	0.0341	Nar-I/R	0.7999	0.0415
LPS+40 μg/mL Nar	263.304	12.1134	272.541	11.5623	3312.1	136.407	2900.04	402.339
										p-ERK-1/ERK-1			p-p38/p38
									Sham	1	0.1151	Sham	0.383	0.0774
									I/R	1.7477	0.0764	I/R	0.5992	0.0649
									Nar-I/R	1.3885	0.0732	Nar-I/R	0.4532	0.0369
										HMGB1			SIRT3
									Sham	0.3172	0.0661	Sham	1	0.1037
									I/R	0.6213	0.083	I/R	0.634	0.0213
									Nar-I/R	0.4737	0.0682	Nar-I/R	0.9275	0.061
